# Supplementary material for: Evolution of Coronary Microvascular Dysfunction Prevalence over Time and Across Diagnostic Modalities in Patients with ANOCA: A Systematic Review
Source: J Clin Med. 2025 Jan 27;14(3):829. doi: 10.3390/jcm14030829 (PMC11818762; doi:10.3390/jcm14030829)
Supplement: Supplementary file 1 [file jcm-14-00829-s001.zip]

Archive with 1 entries (1 files):
- jcm-3377783-supplementary.pdf
